# Supplementary material for: Rare and common variants analysis of the EMB gene in patients with schizophrenia
Source: BMC Psychiatry. 2020 Mar 25;20:135. doi: 10.1186/s12888-020-02513-3 (PMC7093976; doi:10.1186/s12888-020-02513-3)
Supplement: Supplementary file 1 — Additional file 1: Table S1. primers and target regions. Table S2. Variants validation results by Sanger Sequencing. Table S3 58 variants of EMB gene identified in this research. Table S4. Detailed information of the 7 common variants in the EMB Gene. Table S5. Association results of 6 common variants in male. Table S6. Association results of 6 common variants in female. [file 12888_2020_2513_MOESM1_ESM.xls]

## Sheet: Table S1
Table S1, primers and target regions
Amplicon_pool	Amplicon_ID	Ion_AmpliSeq_Fwd_Primer*	Ion_AmpliSeq_Rev_Primer*	Lineitem_Name	Genome_Version	Chr	Amplicon_Start	Insert_Start	Insert_Stop	Amplicon_Stop
IAD145250_1_A	AMPL1656947	GAATGCTGAGTCTGTTACAATCTTGTTATTTT	TTCCTTTACCTAAACTCTTTCAGTAACATACA	EMB	grch38.p2	chr5	50405638	50405670	50405872	50405904
IAD145250_1_A	AMPL1656949	AGGCTTAGTTCTCAAAACCTTAATGAA	GGTGAACAACTTGAGAATAATTATCTTGTCAGT	EMB	grch38.p2	chr5	50410992	50411019	50411228	50411261
IAD145250_1_A	AMPL1656951	GCATATTTGAGCACATCATAAATGACCA	TACATTTTAACCTGATAGCCATATCAGTGATG	EMB	grch38.p2	chr5	50399733	50399761	50399974	50400006
IAD145250_1_A	AMPL1656953	ACAGAAAATATGACTGGACCTTTATACTATTCT	GTTTCTTTGTCCTGTAACTACCACTGAA	EMB	grch38.p2	chr5	50396128	50396161	50396356	50396384
IAD145250_1_A	AMPL1656955	ACAAATAAATGTGGAGTTATTTAAGCATGTAAG	CACCTTTGCCATTTCTTAATATTGCATTCT	EMB	grch38.p2	chr5	50396441	50396474	50396646	50396676
IAD145250_1_A	AMPL1656957	GTTTGTGTTTGAGAAAGTGGACTCAG	TTTGCAGTCTTTTTGTTATTATCCCAACATC	EMB	grch38.p2	chr5	50396709	50396735	50396952	50396983
IAD145250_1_A	AMPL1656960	ACTTTTATGCGGCTTATTATTTGCAGTC	AAAGTTGACTTTTGGCTTTTTGTAGTCTC	EMB	grch38.p2	chr5	50397148	50397176	50397282	50397311
IAD145250_1_A	AMPL1656962	GTTGCTTGAAAATTGTATGAGCCTCAAT	TACAATTCAAAGCAGTGTATTTGTGACTTG	EMB	grch38.p2	chr5	50397450	50397478	50397546	50397576
IAD145250_1_A	AMPL1656965	TGAAAACCAAGAATAAAATGAAGTTTGCCA	GCTCAATACTTTGTTGCTATAACAAAATGCAAT	EMB	grch38.p2	chr5	50397746	50397776	50397838	50397871
IAD145250_1_A	AMPL1656968	AAAGTATTTCTTGTCAAATCATTGAATTCCTC	TAACATAAATGACCATGAAGTGTCCCAC	EMB	grch38.p2	chr5	50397998	50398030	50398122	50398150
IAD145250_1_A	AMPL1656970	TTTTGGAAGATAAGTCTAAGGCATTCACA	ACACTGCTACACTGATGCTTTTGT	EMB	grch38.p2	chr5	50398289	50398318	50398465	50398489
IAD145250_1_A	AMPL1656972	ACCCTAAAACATAAACAATGGTGTACCTTA	GTTGAAATGAATACTTTCTGCCTTTGCT	EMB	grch38.p2	chr5	50398518	50398548	50398749	50398777
IAD145250_1_A	AMPL1656974	AAAAATAACTTTCTAAGACAAATGGCAAAGG	TTCAAAGGACACACAGAACAGATATCAG	EMB	grch38.p2	chr5	50398881	50398912	50398987	50399015
IAD145250_1_A	AMPL1656980	TTACCACTTCGCAAAGCAAAAAGC	GTTCACAACAGTGTTTTAGCTGTTTCA	EMB	grch38.p2	chr5	50428047	50428071	50428293	50428320
IAD145250_1_A	AMPL1656982	TGCTCCAAATAAGAAAATGAAGATTTTCCC	TTGTGGTGCTGAGCTATTTGGT	EMB	grch38.p2	chr5	50403028	50403058	50403278	50403300
IAD145250_2_A	AMPL1629159	CGGGTAGGACGCTGAAGAA	CGACCTGCTAGAGCCGAGA	EMB	grch38.p2	chr5	50441267	50441286	50441447	50441466
IAD145250_2_A	AMPL1656948	TTTATGTTTCCCTGTATTTTACCCAAGTGA	ACAGGAGAAACAGCATAGTACTTACTTACT	EMB	grch38.p2	chr5	50402228	50402258	50402402	50402432
IAD145250_2_A	AMPL1656950	CTCACCTGTATTGGGTATACAAGGTG	TCCTCTGAATATAACTTTCACATTTTGTCCTC	EMB	grch38.p2	chr5	50411192	50411218	50411397	50411429
IAD145250_2_A	AMPL1656954	CCGTTCAATACACATTTCAAGAAAGCTG	CCCATACCTGGTAGAGCATGT	EMB	grch38.p2	chr5	50396318	50396346	50396478	50396499
IAD145250_2_A	AMPL1656956	GCCAAGTCTAGTTCAAGAGACTGGATA	TCTCCTTTTCTATTAATCCCTCTTTTGCG	EMB	grch38.p2	chr5	50396604	50396631	50396741	50396770
IAD145250_2_A	AMPL1656958	AGAAAATATCAGAATGAGTTCTAAATTAGGGCC	GCATAAAAGTTGAAGTAGGAAAACTACTCCA	EMB	grch38.p2	chr5	50396910	50396943	50397126	50397157
IAD145250_2_A	AMPL1656961	AACAGTGGTAATTTTCTGGAAGTCCT	TGTAACCCATCTGCAGTATGCATTC	EMB	grch38.p2	chr5	50397252	50397278	50397499	50397524
IAD145250_2_A	AMPL1656964	GTTTGTGTTCTATATTCCAAGTCACAAATAC	GTTTGCTGAACTTGAATACATCCCG	EMB	grch38.p2	chr5	50397530	50397561	50397779	50397804
IAD145250_2_A	AMPL1656967	ACAAAATATTGCATTTTGTTATAGCAACAAAG	AAGATTCTTGGCGACTAGGGAATTTAA	EMB	grch38.p2	chr5	50397832	50397864	50398040	50398067
IAD145250_2_A	AMPL1656969	ACTCTTTGCTTCTGTTCTTAAAGTTGTTG	ACTGAAGTCCAGAAATACTAAAGCACTTC	EMB	grch38.p2	chr5	50398083	50398112	50398328	50398357
IAD145250_2_A	AMPL1656971	CCAGGTGTTAAATCAAAGAACCAGGA	GCTAAAGTGCTTCTTAGTCTTAAATAGGGT	EMB	grch38.p2	chr5	50398429	50398455	50398558	50398588
IAD145250_2_A	AMPL1656973	CGGATAAAAGGTATATTTTTCTTGTGGAGATTG	CACTCAAAACCTGTTTATAACCAAAGAATTCAT	EMB	grch38.p2	chr5	50398701	50398734	50398922	50398955
IAD145250_2_A	AMPL1656976	TCCTGCTGAGCATGTTGCATAA	TTTTTGCTTTGCTAAAGTGATAGTAAGTTACTA	EMB	grch38.p2	chr5	50399138	50399160	50399342	50399375
IAD145250_2_A	AMPL1656981	AGCATATGACTTTCTTTCAGCTACATTATGT	TTCATTTTCATTAAGGTTTTGAGAACTAAGCC	EMB	grch38.p2	chr5	50410750	50410781	50410992	50411024
IAD145250_2_A	AMPL1656983	TCACCTCAGCCACTATTACAAGAAATG	CTATGATAGGAATGGATTTTAATGTCTCCTCAT	EMB	grch38.p2	chr5	50403241	50403268	50403459	50403492

## Sheet: Table S2
Table S2, Variants validation results by Sanger Sequencing
Sample ID	chr	start	end	ref	alt	depth	Sanger (T/F)*
55S0033	chr5	50411302	50411302	G	C	315	T
55S0268	chr5	50405838	50405838	C	T	16	T
DI128	chr5	50411302	50411302	G	C	230	T
QLS027	chr5	50411227	50411227	G	A	151	T
QLS422	chr5	50410956	50410956	G	C	17	T
QLS255	chr5	50405838	50405838	C	T	3	T
QLS295	chr5	50405838	50405838	C	T	8	T
Q16630	chr5	50428186	50428186	C	T	110	T
Q17030	chr5	50411302	50411302	G	C	217	T
Q16484	chr5	50405838	50405838	C	T	7	T
Q16488	chr5	50411302	50411302	G	C	190	T
Q17228	chr5	50411383	50411383	T	C	125	T
55S0720	chr5	50403343	50403343	G	A	122	T
YZ319	chr5	50411299	50411299	C	T	2	F
QLS038	chr5	50405754	50405754	T	C	6	F
QLS410	chr5	50428190	50428190	T	C	10	F
QLS256	chr5	50399287	50399287	A	G	2	F
QLS257	chr5	50399874	50399874	G	-	12	F
Q16491	chr5	50405738	50405738	T	C	13	F
Q16959	chr5	50411217	50411217	-	GAGAGGAGTGGGTATA	10	F
Q17130	chr5	50411217	50411217	-	GAGAGGAGTGGGTATA	10	F
*"T": true positive; "F": false positive

## Sheet: Table S3
Table S3, 58 variants of EMB gene identified in this research
Chr	Start	End	Ref	Alt	Func.refGene	Gene.refGene	GeneDetail.refGene	ExonicFunc.refGene	AAChange.refGene	avsnp150	1000g2015aug_all	1000g2015aug_afr	1000g2015aug_eas	1000g2015aug_eur	ExAC_ALL	ExAC_AFR	ExAC_AMR	ExAC_EAS	ExAC_FIN	ExAC_NFE	ExAC_OTH	ExAC_SAS	esp6500siv2_all	SIFT_score	SIFT_pred	Polyphen2_HDIV_score	Polyphen2_HDIV_pred	Polyphen2_HVAR_score	Polyphen2_HVAR_pred	LRT_score	LRT_pred	MutationTaster_score	MutationTaster_pred	MutationAssessor_score	MutationAssessor_pred	FATHMM_score	FATHMM_pred	PROVEAN_score	PROVEAN_pred	VEST3_score	CADD_raw	CADD_phred	DANN_score	fathmm-MKL_coding_score	fathmm-MKL_coding_pred	MetaSVM_score	MetaSVM_pred	MetaLR_score	MetaLR_pred
chr5	50396383	50396384	AC	-	UTR3	EMB	NM_198449:c.*2890_*2889delGT	.	.	.	.	.	.	.	.	.	.	.	.	.	.	.	.	.	.	.	.	.	.	.	.	.	.	.	.	.	.	.	.	.	.	.	.	.	.	.	.	.	.
chr5	50396560	50396560	C	G	UTR3	EMB	NM_198449:c.*2713G>C	.	.	.	.	.	.	.	.	.	.	.	.	.	.	.	.	.	.	.	.	.	.	.	.	.	.	.	.	.	.	.	.	.	.	.	.	.	.	.	.	.	.
chr5	50396591	50396591	G	A	UTR3	EMB	NM_198449:c.*2682C>T	.	.	.	.	.	.	.	.	.	.	.	.	.	.	.	.	.	.	.	.	.	.	.	.	.	.	.	.	.	.	.	.	.	.	.	.	.	.	.	.	.	.
chr5	50396786	50396786	C	A	UTR3	EMB	NM_198449:c.*2487G>T	.	.	.	.	.	.	.	.	.	.	.	.	.	.	.	.	.	.	.	.	.	.	.	.	.	.	.	.	.	.	.	.	.	.	.	.	.	.	.	.	.	.
chr5	50396796	50396796	-	C	UTR3	EMB	NM_198449:c.*2476_*2477insG	.	.	rs35327819	0.420527	0.6172	0.369	0.331	.	.	.	.	.	.	.	.	.	.	.	.	.	.	.	.	.	.	.	.	.	.	.	.	.	.	.	.	.	.	.	.	.	.	.
chr5	50396811	50396811	T	C	UTR3	EMB	NM_198449:c.*2462A>G	.	.	.	.	.	.	.	.	.	.	.	.	.	.	.	.	.	.	.	.	.	.	.	.	.	.	.	.	.	.	.	.	.	.	.	.	.	.	.	.	.	.
chr5	50396896	50396896	A	C	UTR3	EMB	NM_198449:c.*2377T>G	.	.	.	.	.	.	.	.	.	.	.	.	.	.	.	.	.	.	.	.	.	.	.	.	.	.	.	.	.	.	.	.	.	.	.	.	.	.	.	.	.	.
chr5	50396987	50396989	AGA	-	UTR3	EMB	NM_198449:c.*2286_*2284delTCT	.	.	.	.	.	.	.	.	.	.	.	.	.	.	.	.	.	.	.	.	.	.	.	.	.	.	.	.	.	.	.	.	.	.	.	.	.	.	.	.	.	.
chr5	50397017	50397017	A	G	UTR3	EMB	NM_198449:c.*2256T>C	.	.	.	.	.	.	.	.	.	.	.	.	.	.	.	.	.	.	.	.	.	.	.	.	.	.	.	.	.	.	.	.	.	.	.	.	.	.	.	.	.	.
chr5	50397053	50397053	C	-	UTR3	EMB	NM_198449:c.*2220delG	.	.	rs370797827	0.000998403	.	0.005	.	.	.	.	.	.	.	.	.	.	.	.	.	.	.	.	.	.	.	.	.	.	.	.	.	.	.	.	.	.	.	.	.	.	.	.
chr5	50397201	50397201	A	G	UTR3	EMB	NM_198449:c.*2072T>C	.	.	.	.	.	.	.	.	.	.	.	.	.	.	.	.	.	.	.	.	.	.	.	.	.	.	.	.	.	.	.	.	.	.	.	.	.	.	.	.	.	.
chr5	50397219	50397219	G	C	UTR3	EMB	NM_198449:c.*2054C>G	.	.	.	.	.	.	.	.	.	.	.	.	.	.	.	.	.	.	.	.	.	.	.	.	.	.	.	.	.	.	.	.	.	.	.	.	.	.	.	.	.	.
chr5	50397321	50397321	G	C	UTR3	EMB	NM_198449:c.*1952C>G	.	.	.	.	.	.	.	.	.	.	.	.	.	.	.	.	.	.	.	.	.	.	.	.	.	.	.	.	.	.	.	.	.	.	.	.	.	.	.	.	.	.
chr5	50397339	50397339	G	A	UTR3	EMB	NM_198449:c.*1934C>T	.	.	.	.	.	.	.	.	.	.	.	.	.	.	.	.	.	.	.	.	.	.	.	.	.	.	.	.	.	.	.	.	.	.	.	.	.	.	.	.	.	.
chr5	50397344	50397344	T	C	UTR3	EMB	NM_198449:c.*1929A>G	.	.	rs540086724	0.000798722	.	0.003	0.001	.	.	.	.	.	.	.	.	.	.	.	.	.	.	.	.	.	.	.	.	.	.	.	.	.	.	.	.	.	.	.	.	.	.	.
chr5	50397388	50397388	A	G	UTR3	EMB	NM_198449:c.*1885T>C	.	.	.	.	.	.	.	.	.	.	.	.	.	.	.	.	.	.	.	.	.	.	.	.	.	.	.	.	.	.	.	.	.	.	.	.	.	.	.	.	.	.
chr5	50397495	50397495	T	C	UTR3	EMB	NM_198449:c.*1778A>G	.	.	.	.	.	.	.	.	.	.	.	.	.	.	.	.	.	.	.	.	.	.	.	.	.	.	.	.	.	.	.	.	.	.	.	.	.	.	.	.	.	.
chr5	50397780	50397780	C	T	UTR3	EMB	NM_198449:c.*1493G>A	.	.	rs13354069	0.00459265	0.0174	.	.	.	.	.	.	.	.	.	.	.	.	.	.	.	.	.	.	.	.	.	.	.	.	.	.	.	.	.	.	.	.	.	.	.	.	.
chr5	50397810	50397810	T	C	UTR3	EMB	NM_198449:c.*1463A>G	.	.	.	.	.	.	.	.	.	.	.	.	.	.	.	.	.	.	.	.	.	.	.	.	.	.	.	.	.	.	.	.	.	.	.	.	.	.	.	.	.	.
chr5	50398352	50398352	T	C	UTR3	EMB	NM_198449:c.*921A>G	.	.	.	.	.	.	.	.	.	.	.	.	.	.	.	.	.	.	.	.	.	.	.	.	.	.	.	.	.	.	.	.	.	.	.	.	.	.	.	.	.	.
chr5	50398411	50398411	G	C	UTR3	EMB	NM_198449:c.*862C>G	.	.	.	.	.	.	.	.	.	.	.	.	.	.	.	.	.	.	.	.	.	.	.	.	.	.	.	.	.	.	.	.	.	.	.	.	.	.	.	.	.	.
chr5	50398501	50398501	C	A	UTR3	EMB	NM_198449:c.*772G>T	.	.	.	.	.	.	.	.	.	.	.	.	.	.	.	.	.	.	.	.	.	.	.	.	.	.	.	.	.	.	.	.	.	.	.	.	.	.	.	.	.	.
chr5	50398535	50398535	A	G	UTR3	EMB	NM_198449:c.*738T>C	.	.	.	.	.	.	.	.	.	.	.	.	.	.	.	.	.	.	.	.	.	.	.	.	.	.	.	.	.	.	.	.	.	.	.	.	.	.	.	.	.	.
chr5	50398673	50398673	T	G	UTR3	EMB	NM_198449:c.*600A>C	.	.	.	.	.	.	.	.	.	.	.	.	.	.	.	.	.	.	.	.	.	.	.	.	.	.	.	.	.	.	.	.	.	.	.	.	.	.	.	.	.	.
chr5	50398749	50398749	T	G	UTR3	EMB	NM_198449:c.*524A>C	.	.	rs3933097	0.328874	0.2413	0.4375	0.329	.	.	.	.	.	.	.	.	.	.	.	.	.	.	.	.	.	.	.	.	.	.	.	.	.	.	.	.	.	.	.	.	.	.	.
chr5	50398942	50398942	A	T	UTR3	EMB	NM_198449:c.*331T>A	.	.	.	.	.	.	.	.	.	.	.	.	.	.	.	.	.	.	.	.	.	.	.	.	.	.	.	.	.	.	.	.	.	.	.	.	.	.	.	.	.	.
chr5	50398972	50398972	G	A	UTR3	EMB	NM_198449:c.*301C>T	.	.	.	.	.	.	.	.	.	.	.	.	.	.	.	.	.	.	.	.	.	.	.	.	.	.	.	.	.	.	.	.	.	.	.	.	.	.	.	.	.	.
chr5	50402331	50402333	AAG	-	intronic	EMB	.	.	.	.	.	.	.	.	.	.	.	.	.	.	.	.	.	.	.	.	.	.	.	.	.	.	.	.	.	.	.	.	.	.	.	.	.	.	.	.	.	.	.
chr5	50402343	50402343	A	T	intronic	EMB	.	.	.	rs756695537	.	.	.	.	5.01e-05	0	0	0.0007	0	0	0	0	.	.	.	.	.	.	.	.	.	.	.	.	.	.	.	.	.	.	.	.	.	.	.	.	.	.	.
chr5	50402346	50402346	G	A	intronic	EMB	.	.	.	rs13172025	0.518171	0.6891	0.4831	0.4443	0.4569	0.6655	0.3777	0.4906	0.3512	0.4365	0.463	0.4893	0.5168	.	.	.	.	.	.	.	.	.	.	.	.	.	.	.	.	.	.	.	.	.	.	.	.	.	.
chr5	50403067	50403067	T	G	intronic	EMB	.	.	.	rs72499495	0.000199681	.	0.001	.	.	.	.	.	.	.	.	.	.	.	.	.	.	.	.	.	.	.	.	.	.	.	.	.	.	.	.	.	.	.	.	.	.	.	.
chr5	50403075	50403075	T	C	intronic	EMB	.	.	.	rs569215993	0.000199681	.	0.001	.	.	.	.	.	.	.	.	.	.	.	.	.	.	.	.	.	.	.	.	.	.	.	.	.	.	.	.	.	.	.	.	.	.	.	.
chr5	50403148	50403148	-	G	intronic	EMB	.	.	.	.	.	.	.	.	.	.	.	.	.	.	.	.	.	.	.	.	.	.	.	.	.	.	.	.	.	.	.	.	.	.	.	.	.	.	.	.	.	.	.
chr5	50403150	50403150	A	C	intronic	EMB	.	.	.	rs760885691	.	.	.	.	2.36e-05	0	0	0	0	4.14e-05	0	0	.	.	.	.	.	.	.	.	.	.	.	.	.	.	.	.	.	.	.	.	.	.	.	.	.	.	.
chr5	50403151	50403151	A	T	intronic	EMB	.	.	.	.	.	.	.	.	.	.	.	.	.	.	.	.	.	.	.	.	.	.	.	.	.	.	.	.	.	.	.	.	.	.	.	.	.	.	.	.	.	.	.
chr5	50403159	50403159	C	A	intronic	EMB	.	.	.	rs199737787	.	.	.	.	0.0384	0.0847	0.0383	0.0413	0.0126	0.0303	0.0507	0.0632	.	.	.	.	.	.	.	.	.	.	.	.	.	.	.	.	.	.	.	.	.	.	.	.	.	.	.
chr5	50403160	50403160	A	-	intronic	EMB	.	.	.	rs770311578	.	.	.	.	3.96e-05	0	0.0001	0	0	2.34e-05	0	0.0001	.	.	.	.	.	.	.	.	.	.	.	.	.	.	.	.	.	.	.	.	.	.	.	.	.	.	.
chr5	50403168	50403168	G	A	intronic	EMB	.	.	.	rs753115871	.	.	.	.	0.0068	0.0194	0.0072	0.006	0.0018	0.0054	0.0119	0.0085	.	.	.	.	.	.	.	.	.	.	.	.	.	.	.	.	.	.	.	.	.	.	.	.	.	.	.
chr5	50403218	50403218	C	T	exonic	EMB	.	synonymous SNV	EMB:NM_198449:exon6:c.G837A:p.L279L	.	.	.	.	.	.	.	.	.	.	.	.	.	.	.	.	.	.	.	.	.	.	.	.	.	.	.	.	.	.	.	.	.	.	.	.	.	.	.	.
chr5	50403343	50403343	G	A	exonic	EMB	.	nonsynonymous SNV	EMB:NM_198449:exon6:c.C712T:p.R238C	rs749613196	.	.	.	.	1.65e-05	0	0	0	0	3e-05	0	0	.	0.038	D	0.999	D	0.91	D	0.896	N	0.58	D	1.61	L	-0.34	T	-3.69	D	0.354	6.495	31	0.999	0.69	D	-0.469	T	0.394	T
chr5	50403401	50403401	G	A	exonic	EMB	.	synonymous SNV	EMB:NM_198449:exon6:c.C654T:p.N218N	rs563520753	0.000199681	.	0.001	.	0.0001	0	0.0002	0.0012	0	4.51e-05	0	6.06e-05	.	.	.	.	.	.	.	.	.	.	.	.	.	.	.	.	.	.	.	.	.	.	.	.	.	.	.
chr5	50403449	50403449	A	G	exonic	EMB	.	synonymous SNV	EMB:NM_198449:exon6:c.T606C:p.P202P	rs184038560	0.00199681	.	0.0089	0.001	0.0008	0	0	0.01	0	3.03e-05	0	0.0005	.	.	.	.	.	.	.	.	.	.	.	.	.	.	.	.	.	.	.	.	.	.	.	.	.	.	.
chr5	50405838	50405838	C	T	exonic	EMB	.	nonsynonymous SNV	EMB:NM_198449:exon5:c.G487A:p.G163R	rs553167245	0.000399361	.	0.002	.	0.0002	0	0	0.0028	0	0	0	0	.	0.118	T	0.241	B	0.157	B	0.541	N	0.74	N	1.725	L	-0.17	T	-3.02	D	0.119	1.17	11.59	0.61	0.135	N	-0.844	T	0.188	T
chr5	50410956	50410956	G	C	exonic	EMB	.	nonsynonymous SNV	EMB:NM_198449:exon4:c.C393G:p.I131M	.	.	.	.	.	.	.	.	.	.	.	.	.	.	0.063	T	0.996	D	0.951	D	0.001	D	1	N	1.67	L	2.64	T	-1.39	N	0.211	4.317	24	0.989	0.544	D	-0.949	T	0.182	T
chr5	50411227	50411227	G	A	exonic	EMB	.	nonsynonymous SNV	EMB:NM_198449:exon3:c.C353T:p.A118V	rs749459608	.	.	.	.	8.31e-06	0	0	0.0001	0	0	0	0	.	0.244	T	0.025	B	0.02	B	0.22	N	1	N	1.39	L	2.67	T	-0.79	N	0.049	0.278	5.481	0.866	0.366	N	-0.997	T	0.029	T
chr5	50411302	50411302	G	C	exonic	EMB	.	nonsynonymous SNV	EMB:NM_198449:exon3:c.C278G:p.S93C	rs148226429	0.000998403	.	0.005	.	0.0003	0	0	0.0037	0	0	0.0011	0	.	0.009	D	1	D	0.975	D	0.444	N	1	N	1.78	L	0.65	T	-3.31	D	0.335	4.284	24	0.985	0.696	D	-0.91	T	0.186	T
chr5	50411383	50411383	T	C	exonic	EMB	.	nonsynonymous SNV	EMB:NM_198449:exon3:c.A197G:p.E66G	.	.	.	.	.	.	.	.	.	.	.	.	.	.	0.199	T	0.003	B	0.005	B	0	U	1	N	0.805	L	0.75	T	-1.75	N	0.231	2.002	16.22	0.97	0.047	N	-1.08	T	0.065	T
chr5	50428186	50428186	C	T	exonic	EMB	.	nonsynonymous SNV	EMB:NM_198449:exon2:c.G154A:p.A52T	rs766190226	.	.	.	.	8.26e-06	0	0	0.0001	0	0	0	0	.	0.334	T	0.02	B	0.007	B	0.867	N	1	N	0.205	N	0.91	T	0	N	0.037	0.662	8.579	0.529	0.021	N	-1.021	T	0.08	T
chr5	50428223	50428223	C	T	exonic	EMB	.	synonymous SNV	EMB:NM_198449:exon2:c.G117A:p.S39S	rs112602380	0.000399361	.	0.001	.	2.49e-05	0	8.68e-05	0.0001	0	1.51e-05	0	0	.	.	.	.	.	.	.	.	.	.	.	.	.	.	.	.	.	.	.	.	.	.	.	.	.	.	.
chr5	50441289	50441289	G	A	UTR5	EMB	NM_198449:c.-138C>T	.	.	.	.	.	.	.	.	.	.	.	.	.	.	.	.	.	.	.	.	.	.	.	.	.	.	.	.	.	.	.	.	.	.	.	.	.	.	.	.	.	.
chr5	50441293	50441293	A	C	UTR5	EMB	NM_198449:c.-142T>G	.	.	rs28528780	0.409944	0.5083	0.4742	0.33	.	.	.	.	.	.	.	.	.	.	.	.	.	.	.	.	.	.	.	.	.	.	.	.	.	.	.	.	.	.	.	.	.	.	.
chr5	50441310	50441310	C	G	UTR5	EMB	NM_198449:c.-159G>C	.	.	.	.	.	.	.	.	.	.	.	.	.	.	.	.	.	.	.	.	.	.	.	.	.	.	.	.	.	.	.	.	.	.	.	.	.	.	.	.	.	.
chr5	50441320	50441320	C	G	UTR5	EMB	NM_198449:c.-169G>C	.	.	.	.	.	.	.	.	.	.	.	.	.	.	.	.	.	.	.	.	.	.	.	.	.	.	.	.	.	.	.	.	.	.	.	.	.	.	.	.	.	.
chr5	50441367	50441367	C	A	UTR5	EMB	NM_198449:c.-216G>T	.	.	.	.	.	.	.	.	.	.	.	.	.	.	.	.	.	.	.	.	.	.	.	.	.	.	.	.	.	.	.	.	.	.	.	.	.	.	.	.	.	.
chr5	50441378	50441378	C	T	UTR5	EMB	NM_198449:c.-227G>A	.	.	rs559798961	0.000199681	.	0.001	.	.	.	.	.	.	.	.	.	.	.	.	.	.	.	.	.	.	.	.	.	.	.	.	.	.	.	.	.	.	.	.	.	.	.	.
chr5	50441389	50441389	G	T	UTR5	EMB	NM_198449:c.-238C>A	.	.	rs72751723	0.0357428	0.0015	0.0774	0.0089	.	.	.	.	.	.	.	.	.	.	.	.	.	.	.	.	.	.	.	.	.	.	.	.	.	.	.	.	.	.	.	.	.	.	.
chr5	50441412	50441412	G	A	upstream	EMB	dist=12	.	.	.	.	.	.	.	.	.	.	.	.	.	.	.	.	.	.	.	.	.	.	.	.	.	.	.	.	.	.	.	.	.	.	.	.	.	.	.	.	.	.
chr5	50441417	50441417	T	C	upstream	EMB	dist=17	.	.	.	.	.	.	.	.	.	.	.	.	.	.	.	.	.	.	.	.	.	.	.	.	.	.	.	.	.	.	.	.	.	.	.	.	.	.	.	.	.	.
[truncated: 23 more columns]

## Sheet: Table S4
Table S4, Detailed information of the 7 common variants in the EMB Gene
SNP ID	Positiona	Function	Polymorphism	Group	H–W P
rs35327819	50396796	UTR3	-/C	SCZ	0.005**
				Control	0.266
rs3933097	50398749	UTR3	T/G	SCZ	0.194
				Control	0.899
rs13172025	50402346	intron	G/A	SCZ	2.65e-07**
				Control	0.081
rs199737787	50403159	intron	C/A	SCZ	0.981
				Control	0.998
rs184038560	50403449	exonic	A/G	SCZ	0.961
				Control	0.941
rs28528780	50441293	UTR5	A/C	SCZ	0.895
				Control	1.72e-04**
rs72751723	50441389	UTR5	G/T	SCZ	0.314
				Control	0.983
SNP, single nucleotide polymorphism; H–W, Hardy–Weinberg; SCZ, schizophrenia.
aThe chromosomal position of each SNP site was in hg38 assembly.

## Sheet: Table S5
Table S5, Association results of 6 common variants in male
SNP ID	Group	Allele frequency		Allelic P	Corrected Pa	OR	95% CI	Genotype frequency			Genotypic P	Corrected Pa
rs35327819		-	C					-/-	-/C	C/C
chr5:50396796	SCZ	1048(0.502)	1036(0.497)	0.196		0.110	[0.947~1.302]	270(0.259)	508(0.487)	264(0.253)	0.436
	Control	455(0.529)	405(0.470)					124(0.288)	207(0.481)	99(0.230)
rs3933097		T	G					T/T	T/G	G/G
chr5:50398749	SCZ	1231(0.586)	869(0.413)	0.001**	0.004**	1.300	[1.103~1.532]	367(0.349)	497(0.473)	186(0.177)	0.008**	0.022*
	Control	560(0.648)	304(0.351)					182(0.421)	196(0.453)	54(0.125)
rs13172025		G	A					G/G	G/A	A/A
chr5:50402346	SCZ	931(0.487)	979(0.512)	0.371		1.079	[0.912~1.276]	236(0.247)	459(0.480)	260(0.272)	0.677
	Control	386(0.506)	376(0.493)					102(0.267)	182(0.477)	97(0.254)
rs199737787		C	A					C/C	C/A
chr5:50403159	SCZ	2071(0.995)	9(0.004)	0.053		NA	NA	1031(0.991)	9(0.008)		0.052
	Control	860(1.000)	0(0.000)					430(1.000)	0(0.000)
rs184038560		A	G					A/A	G/A
50403449	SCZ	1805(0.990)	17(0.009)	0.114		0.561	[0.271~1.161]	894(0.981)	17(0.018)		0.112
	Control	775(0.983)	13(0.016)					381(0.967)	13(0.032)
rs72751723		G	T					G/G	G/T	T/T
chr5:50441389	SCZ	1938(0.905)	202(0.094)	0.311		0.873	[0.673~1.134]	874(0.816)	190(0.177)	6(0.005)	0.234
	Control	763(0.893)	91(0.106)					342(0.800)	79(0.185)	6(0.014)
SCZ, schizophrenia; SNP, single nucleotide polymorphism; OR, odds ratio; CI, confidence interval
aFDR correction.
* P-values <0.05; ** P-values <0.01.

## Sheet: Table S6
Table S6, Association results of 6 common variants in female
SNP ID	Group	Allele frequency		Allelic P	Corrected Pa	OR	95% CI	Genotype frequency			Genotypic P	Corrected Pa
rs35327819		-	C					-/-	-/C	C/C
chr5:50396796	SCZ	642(0.480)	694(0.519)	0.019*	0.041*	1.209	[1.030~1.418]	160(0.239)	322(0.482)	186(0.278)	0.061
	Control	585(0.527)	523(0.472)					164(0.296)	257(0.463)	133(0.240)
rs3933097		T	G					T/T	T/G	G/G
chr5:50398749	SCZ	742(0.553)	598(0.446)	6.79e-06**	1.51e-05**	1.455	[1.235~1.714	204(0.304)	334(0.498)	132(0.197)	3.71e-05**	8.28e-05**
	Control	708(0.643)	392(0.356)					231(0.420)	246(0.447)	73(0.132)
rs13172025		G	A					G/G	G/A	A/A
chr5:50402346	SCZ	604(0.471)	678(0.528)	0.080		1.158	[0.982~1.367]	148(0.230)	308(0.480)	185(0.288)	0.211
	Control	509(0.507)	493(0.492)					137(0.273)	235(0.469)	129(0.257)
rs199737787		C	A					C/C	C/A
chr5:50403159	SCZ	1328(0.994)	8(0.005)	0.111		3.289	[0.697~15.521]	660(0.988)	8(0.011)		0.110
	Control	1092(0.998)	2(0.001)					545(0.996)	2(0.003)
rs184038560		A	G					A/A	G/A
chr5:50403449	SCZ	1225(0.991)	11(0.008)	0.388		0.702	[0.313~1.574]	607(0.982)	11(0.017)		0.386
	Control	1017(0.987)	13(0.012)					502(0.974)	13(0.025)
rs72751723		G	T					G/G	G/T	T/T
chr5:50441389	SCZ	1207(0.891)	147(0.108)	0.557		1.080	[0.833~1.401]	543(0.802)	121(0.178)	13(0.019)	0.191
	Control	994(0.898)	112(0.101)					445(0.804)	104(0.188)	4(0.007)
SCZ, schizophrenia; SNP, single nucleotide polymorphism; OR, odds ratio; CI, confidence interval
aFDR correction.
* P-values <0.05; ** P-values <0.01.
